# Supplementary material for: The RNA-binding protein Puf5 and the HMGB protein Ixr1 contribute to cell cycle progression through the regulation of cell cycle-specific expression of CLB1 in Saccharomyces cerevisiae
Source: PLoS Genet. 2022 Jul 29;18(7):e1010340. doi: 10.1371/journal.pgen.1010340 (PMC9365169; doi:10.1371/journal.pgen.1010340)
Supplement: S1 Data — (XLSX) [file pgen.1010340.s006.xlsx]

## Sheet: Fig 1
Fig 1D	The data of the mean and SE (n = 3) of optical density (A600) measured continuously for 24 hours.
	strain	WT		puf5Δ		clb2Δ		puf5Δclb2Δ
	data	mean	SE	mean	SE	mean	SE	mean	SE
Time (h)	0hr	0	0	0	0	0	0	0	0
	1hr	0.00666667	0.00666667	0.0233333	0.00881917	0.193333	0.031798	0.113333	0.0742369
	2hr	0.02	0.0057735	0.0466667	0.0120185	0.203333	0.0133333	0.166667	0.0296273
	3hr	0.0266667	0.00881917	0.05	0.0173205	0.183333	0.0674125	0.146667	0.0536449
	4hr	0.04	0.0057735	0.0433333	0.0120185	0.226667	0.0560753	0.233333	0.0218581
	5hr	0.06	0.011547	0.0766667	0.00666667	0.21	0.0057735	0.223333	0.034801
	6hr	0.106667	0.00333333	0.13	0.0264575	0.28	0.0321455	0.23	0.0404145
	7hr	0.136667	0.0120185	0.13	0.0351188	0.283333	0.0425572	0.22	0.0208167
	8hr	0.21	0.011547	0.16	0.0305505	0.283333	0.0643774	0.2	0.0208167
	9hr	0.31	0.0173205	0.236667	0.0392994	0.38	0.119304	0.253333	0.024037
	10hr	0.43	0.052915	0.31	0.0305505	0.433333	0.116952	0.266667	0.0120185
	11hr	0.62	0.0404145	0.446667	0.0371184	0.466667	0.0876229	0.286667	0.0185592
	12hr	0.846667	0.0536449	0.596667	0.0622718	0.623333	0.11392	0.33	0.0208167
	13hr	1.16667	0.0633333	0.843333	0.0779601	0.783333	0.153007	0.33	0.0152753
	14hr	1.56	0.0793725	1.17333	0.104137	0.98	0.170392	0.363333	0.0145297
	15hr	1.84667	0.075351	1.52	0.120968	1.32333	0.223333	0.416667	0.024037
	16hr	1.98667	0.0466667	1.73667	0.117804	1.8	0.301164	0.436667	0.031798
	17hr	2.07667	0.0589727	1.81667	0.134825	2.02333	0.29492	0.54	0.023094
	18hr	2.12667	0.0548736	1.86333	0.129915	2.07667	0.260853	0.623333	0.0384419
	19hr	2.26333	0.0938675	1.94667	0.135688	2.16	0.214554	0.756667	0.0448454
	20hr	2.36667	0.0990511	2.03	0.147309	2.23333	0.171691	0.926667	0.0775314
	21hr	2.48	0.07	2.12	0.179536	2.41	0.0984886	1.07667	0.0788106
	22hr	2.55	0	2.21667	0.176383	2.45667	0.0883805	1.33667	0.0874325
	23hr	2.55	0	2.33	0.147422	2.54333	0.00666667	1.65	0.115902
	24hr	2.55	0	2.47667	0.0733333	2.55	0	2.04667	0.157198

## Sheet: Fig 2
Fig 2A. The mean and SE (n = 3) of the fold change of CLB1 mRNA relative to the mRNA level in wild-type.
strain		WT	puf5Δ
CLB1 mRNA	mean	1	0.517689
	SE	0	0.0185446
Fig 2B. The mean and SE (n = 3) of the fold change of CLB6 mRNA relative to the mRNA level in wild-type.
strain		WT	puf5Δ
CLB6 mRNA	mean	1	1.0012
	SE	0	0.0099254
Fig 2C. The mean and SE (n = 3) of the fold change of CLB1 mRNA relative to the mRNA level in wild-type harboring the YEplac195 plasmid.
strain		WT
		YEplac195	YEplac195-PUF5
CLB1 mRNA	mean	1	2.22525
	SE	0	0.137899
Fig 2E. The mean and SE (n = 3) of the fold change of Clb1-HA protein relative to the protein level in wild-type.
strain		WT	puf5Δ
Clb1-HA protein	mean	1	0.240197
	SE	0	0.0826155

## Sheet: Fig 4
Fig 4A. The mean and SE (n = 3) of the fold change of GFP mRNA relative to the mRNA level in wild-type.
strain		[YCplac33-CLB1 promoter-GFP-ADH1 3´UTR]
		WT	puf5Δ
GFP mRNA	mean	1	0.456131
	SE	0	0.011442
Fig 4B. The mean and SE (n = 3) of the fold change of GFP mRNA relative to the mRNA level in wild-type.
strain		[YCplac33-CLB2 promoter-GFP-ADH1 3´UTR]
		WT	puf5Δ
GFP mRNA	mean	1	0.957521
	SE	0	0.0203363

## Sheet: Fig 5
Fig 5D	The data of the mean and SE (n = 3) of optical density (A600) measured continuously for 32 hours.
	strain	WT [YCplac33]		WT [YCplac33-IXR1]		puf5Δclb2Δixr1Δ [YCplac33]		puf5Δclb2Δixr1Δ [YCplac33-IXR1]
	data	mean	SE	mean	SE	mean	SE	mean	SE
Time (h)	0hr	0	0	0	0	0	0	0	0
	1hr	0.0566667	0.0177951	0.05	0.01	0.0566667	0.00333333	0.0566667	0.00881917
	2hr	0.0666667	0.0294392	0.0566667	0.0120185	0.0533333	0.00666667	0.0566667	0.00881917
	3hr	0.0566667	0.0227303	0.0466667	0.0133333	0.0666667	0.00333333	0.0666667	0.00333333
	4hr	0.0566667	0.0177951	0.06	0.0057735	0.0666667	0.00333333	0.0633333	0.00333333
	5hr	0.0633333	0.0204124	0.0633333	0.0133333	0.0533333	0.00666667	0.05	0.0057735
	6hr	0.0566667	0.0163299	0.0633333	0.00881917	0.05	0.0057735	0.05	0.0057735
	7hr	0.08	0.0308221	0.0766667	0.0176383	0.07	0.0057735	0.0633333	0.00333333
	8hr	0.09	0.0244949	0.0966667	0.0166667	0.0633333	0.00333333	0.0533333	0.00666667
	9hr	0.106667	0.0294392	0.12	0.0173205	0.0766667	0.00333333	0.06	0.0057735
	10hr	0.143333	0.0389444	0.166667	0.0290593	0.07	0.0057735	0.0533333	0.00881917
	11hr	0.203333	0.0389444	0.236667	0.0366667	0.0966667	0.00881917	0.07	0.0057735
	12hr	0.283333	0.0449073	0.336667	0.0425572	0.0866667	0.00666667	0.0533333	0.00666667
	13hr	0.42	0.0552268	0.5	0.0602771	0.126667	0.00881917	0.07	0.0057735
	14hr	0.6	0.0552268	0.706667	0.0766667	0.13	0.01	0.06	0.0057735
	15hr	0.843333	0.0575905	0.996667	0.0920748	0.156667	0.0120185	0.06	0.0057735
	16hr	1.16	0.0552268	1.35	0.100167	0.193333	0.0133333	0.0666667	0.00333333
	17hr	1.53333	0.0571548	1.66	0.130512	0.24	0.0152753	0.07	0.0057735
	18hr	1.84	0.0578792	1.91667	0.166767	0.323333	0.0185592	0.0866667	0.00333333
	19hr	2.12333	0.0362859	2.20333	0.174197	0.41	0.023094	0.09	0.0057735
	20hr	2.43667	0.0778888	2.36667	0.0952774	0.54	0.0321455	0.1	0.0057735
	21hr	2.55	0	2.55	0	0.706667	0.0409607	0.1	0.0057735
	22hr	2.55	0	2.55	0	0.933333	0.0497773	0.11	0
	23hr	2.55	0	2.55	0	1.19333	0.0425572	0.113333	0.00333333
	24hr	2.55	0	2.55	0	1.46	0.0550757	0.136667	0.0120185
	25hr	2.55	0	2.55	0	1.67667	0.0437163	0.146667	0.0120185
	26hr	2.55	0	2.55	0	1.92667	0.0375648	0.18	0.01
	27hr	2.55	0	2.55	0	2.21	0.0493288	0.196667	0.00881917
	28hr	2.55	0	2.55	0	2.48667	0.0633333	0.22	0.01
	29hr	2.55	0	2.55	0	2.55	0	0.24	0.0152753
	30hr	2.55	0	2.55	0	2.55	0	0.263333	0.0176383
	31hr	2.55	0	2.55	0	2.55	0	0.303333	0.0176383
	32hr	2.55	0	2.55	0	2.55	0	0.336667	0.024037

## Sheet: Fig 6
Fig 6B. The mean and SE (n = 5) of the fold change of CLB1 mRNA relative to the mRNA level in wild-type.
strain		WT	puf5Δ	clb2Δ	puf5Δclb2Δ	puf5Δclb2Δixr1Δ
CLB1 mRNA	mean	1	0.605158	1.20485	0.581184	2.10507
	SE	0	0.00856598	0.0226744	0.0127888	0.0775527
Fig 6C. The mean and SE (n = 5) of the fold change of CLB1 mRNA relative to the mRNA level in the strain harboring the YCplac33 plasmid.
strain		puf5Δclb2Δixr1Δ
		[YCp-vector]	[YCp-IXR1]	[YEp-IXR1]
CLB1 mRNA	mean	1	0.530687	0.374014
	SE	0	0.0148138	0.0144284
Fig 6D. The mean and SE (n = 5) of the fold change of CLB1 mRNA relative to the mRNA level in wild-type.
strain		WT	puf5Δ	ixr1Δ	puf5Δixr1Δ
CLB1 mRNA	mean	1	0.533717	1.3246	0.933105
	SE	0	0.0202306	0.0782558	0.0791554
Fig 6E. The mean and SE (n = 3) of the fold change of GFP mRNA relative to the mRNA level in wild-type.
strain		[YCplac33-CLB1 promoter-GFP-ADH1 3´UTR]
		WT	puf5Δ	ixr1Δ	puf5Δixr1Δ
GFP mRNA	mean	1	0.456131	1.79073	0.889798
	SE	0	0.011442	0.0432095	0.0118369
Fig 6F. The mean and SE (n = 3) of the fold change of GFP mRNA relative to the mRNA level in wild-type.
strain		[YCplac33-CLB2 promoter-GFP-ADH1 3´UTR]
		WT	puf5Δ	ixr1Δ	puf5Δixr1Δ
GFP mRNA	mean	1	0.957521	0.857621	1.00415
	SE	0	0.0203363	0.0285863	0.0594348

## Sheet: Fig 7
Fig 7B. The mean and SE (n = 3) of the fold change of IXR1 mRNA relative to the mRNA level in wild-type.
strain		WT	puf5Δ
IXR1 mRNA	mean	1	0.605158
	SE	0	0.00856598
Fig 7D. The mean and SE (n = 3) of the fold change of Ixr1-HA protein relative to the protein level in wild-type harboring the YCplac33-IXR1-HA-IXR1 3´ UTR plasmid.
strain		YCplac33-IXR1-HA-IXR1 3´UTR		YCplac33-IXR1-HA-ADH1 3´UTR
		WT	puf5Δ	WT	puf5Δ
Ixr1-HA protein	mean	1	1.72608	0.59212	0.662049
	SE	0	0.153376	0.022615	0.0892494
Fig 7G. The mean and SE (n = 3) of the fold change of GFP protein relative to the protein level in the strains harboring the YCplac33-MCM2 promoter-GFP-IXR1 3´ UTR plasmid with the Puf5-binding site.
strain		WT
		YCplac33-MCM2promoter-GFP-ADH1 3´UTR
Puf5-binding site		+	Δ
GFP protein	mean	1	2.52861
	SE	0	0.0903482

## Sheet: Fig 8
Fig 8. The fold change and SE (n=3) of mRNA levels relative to the mRNA level in the untagged strain with Puf5-binding element.
sample			1	2	3	4	5	6	7	8
FLAG tag			-	-	+	+	-	-	+	+
Binding site			-	+	-	+	-	+	-	+
target	IXR1 mRNA	mean	1	1.38933	1.48048	1.56415	1	0.818293	10.1615	1.04226
		SE	0	0.0698963	0.0576198	0.0425787	0	0.312411	2.56558	0.36382
	SUN4 mRNA	mean	1	1.07542	0.947653	1.00169	1	1.49129	28.4062	20.1864
		SE	0	0.0186486	0.0272808	0.0709752	0	0.793428	5.53491	8.46668
	TOS1 mRNA	mean	1	1.09663	0.927642	0.98932	1	4.19585	62.5976	31.5366
		SE	0	0.0229112	0.0983279	0.100124	0	0.444923	17.6943	8.78904

## Sheet: Fig 9
Fig 9. The cell cycle-dependent mRNA levels. The data shows the fold change of mRNA level relative to the mRNA level in the bar1Δ 0 min sample.
target		RNR1 mRNA		SIC1 mRNA		CLB1 mRNA
strain		bar1Δ	bar1Δpuf5Δ	bar1Δ	bar1Δpuf5Δ	bar1Δ	bar1Δpuf5Δ
time (min)	0	1	2.05914	1	1.08798	1	1.12956
	10	7.27826	3.32616	0.735404	0.633591	0.372537	0.426558
	20	19.344	5.83748	0.740069	0.89212	0.388503	0.334584
	30	42.5257	21.3846	0.712463	0.841825	0.781568	0.686491
	40	47.1275	43.1933	0.799417	1.10343	5.1684	1.29931
	50	35.4225	56.7725	0.766947	0.941003	12.0657	1.66379
	60	17.6464	38.5863	1.24111	0.655334	21.428	2.3003
	70	10.0465	29.8041	1.84097	0.63239	18.5803	4.33007
	80	20.5858	18.4377	2.55336	0.859048	11.3521	6.67209
	90	28.1792	13.9824	2.48093	1.39382	7.21354	6.76971
	100	28.6103	15.4081	2.01823	1.91586	10.8601	6.38422
	110	17.7998	25.9007	1.34408	1.58564	13.6579	4.50682
	120	12.1138	34.3901	1.29185	2.01237	12.4412	4.84241
	130	21.7222	26.8088	2.70859	1.41552	14.3944	4.686
	140	36.383	25.6105	3.02769	1.73075	10.5547	6.46911
	150	29.977	14.6918	2.24175	1.3462	9.85439	5.8043

## Sheet: Fig10
Fig 10. The cell cycle-dependent mRNA levels. The data shows the fold change of mRNA level relative to the mRNA level in the bar1Δ 0 min sample.
target		RNR1 mRNA			CLB1 mRNA
strain		bar1Δ	bar1Δpuf5Δ	bar1Δpuf5Δixr1Δ	bar1Δ	bar1Δpuf5Δ	bar1Δpuf5Δixr1Δ
time (min)	0	1	2.06298	2.04344	1	1.48725	2.9146
	10	8.96113	3.17917	6.71329	0.998943	0.761256	3.32574
	20	23.1908	6.61274	24.1882	0.799605	0.90267	2.37664
	30	29.5926	24.2431	41.8357	1.52526	0.721208	2.75954
	40	48.5484	49.9316	60.2095	4.89393	1.93646	6.57954
	50	25.3298	63.0471	60.3508	9.51248	2.60602	21.2116
	60	17.9322	45.505	27.0854	24.9452	4.21502	22.2324
	70	6.35576	34.5508	26.3477	25.5422	8.38536	31.4917
	80	11.0714	21.0297	12.2012	27.665	11.9061	18.5639
	90	25.3012	15.8893	20.7246	19.2962	10.5952	18.8251
	100	32.2704	18.5509	25.6193	10.61	11.1286	20.2732
	110	34.2449	30.8162	28.5079	17.7594	10.1466	27.0932
	120	23.393	35.8579	26.4164	33.1897	7.89569	37.2583

## Sheet: Fig 11
Fig 11. The cell cycle-dependent mRNA levels. The data shows the fold change of mRNA level relative to the mRNA level in the bar1Δ 0 min sample.
target		RNR1 mRNA			CLB1 mRNA
strain		bar1Δ	bar1Δpuf5Δ	bar1Δixr1Δ	bar1Δ	bar1Δpuf5Δ	bar1Δixr1Δ
time (min)	0	1	2.06298	1.02434	1	1.48725	1.95982
	10	8.96113	3.17917	14.1071	0.998943	0.761256	1.34645
	20	23.1908	6.61274	52.0396	0.799605	0.90267	1.24467
	30	29.5926	24.2431	38.0542	1.52526	0.721208	10.8028
	40	48.5484	49.9316	16.1108	4.89393	1.93646	42.6718
	50	25.3298	63.0471	6.84086	9.51248	2.60602	60.4734
	60	17.9322	45.505	3.69801	24.9452	4.21502	49.7984
	70	6.35576	34.5508	14.4942	25.5422	8.38536	29.2195
	80	11.0714	21.0297	27.9224	27.665	11.9061	23.615
	90	25.3012	15.8893	25.8437	19.2962	10.5952	22.4276
	100	32.2704	18.5509	15.2597	10.61	11.1286	45.5629
	110	34.2449	30.8162	12.3347	17.7594	10.1466	62.9768
	120	23.393	35.8579	6.94578	33.1897	7.89569	49.4682

[truncated: 4 more sheets: Fig 12, Fig 13, Fig S1, Fig S5]
